# Supplementary material for: Seasonal Growth of Zygophyllum dumosum Boiss.: Summer Dormancy Is Associated with Loss of the Permissive Epigenetic Marker Dimethyl H3K4 and Extensive Reduction in Proteins Involved in Basic Cell Functions
Source: Plants (Basel). 2018 Jul 15;7(3):59. doi: 10.3390/plants7030059 (PMC6161207; doi:10.3390/plants7030059)
Supplement: Supplementary file 1 [file plants-07-00059-s001.zip]

Archive with 1 entries (1 files):
- plants-318299-supplementary.xlsx
