# Supplementary material for: Seasonal Growth of Zygophyllum dumosum Boiss.: Summer Dormancy Is Associated with Loss of the Permissive Epigenetic Marker Dimethyl H3K4 and Extensive Reduction in Proteins Involved in Basic Cell Functions
Source: Plants (Basel). 2018 Jul 15;7(3):59. doi: 10.3390/plants7030059 (PMC6161207; doi:10.3390/plants7030059)
Supplement: Supplementary file 1 [file plants-07-00059-s001.zip › plants-318299-supplementary.xlsx]

## Sheet: Sheet1
Table S1. A Combined list of proteins recovered from Zygophyllum petioles collected in the field during the wet (April) and the dry (October) seasons. Proteins highlighted green and yellow were upregulated or downregulated, respectively, in summer petioles.
								Apr-07	Oct-07		4-7				10-7
Accession	Related to Arabidopsis gene ID	Description	ΣCoverage	Σ# Proteins	Σ# Unique Peptides	Σ# Peptides	Σ# PSMs	A2: Area	B2: Area	Ratio A2/B2	Score A4	Coverage A4	# Peptides A4	# PSM A4	Score B4	Coverage B4	# Peptides B4	# PSM B4	# AAs	MW [kDa]	calc. pI
Q9ZUC1	At1g23740	NADPH-dependent alkenal/one oxidoreductase, chloroplastic OS=Arabidopsis thaliana GN=AOR PE=1 SV=2 - [AOR_ARATH]	8.29	1	2	2	2	1.78381e+06	1.93511e+07	0.0921812	2.31295	5.18	1	1	2.81036	3.11	1	1	386	40.9608	8.35303
O80977	AT2G14740	Vacuolar-sorting receptor 3 OS=Arabidopsis thaliana GN=VSR3 PE=2 SV=1 - [VSR3_ARATH]	3.03	2	3	3	4	1.06413e+07	8.29838e+07	0.128233	2.80624	1.75	1	1	9.2974	3.03	3	3	628	69.6986	5.36377
OAP01990.1	AT3G40120	HSP17.4 [Arabidopsis thaliana]	10.9	11	2	2	2	8.46934e+06	56373553	0.150236	2.66208	5.13	1	1	13.0775	5.77	1	1	156	17.4288	5.2876
Q9SRZ6	At1g65930	Cytosolic isocitrate dehydrogenase [NADP] OS=Arabidopsis thaliana GN=CICDH PE=2 SV=1 - [ICDHC_ARATH]	7.32	2	2	2	5	9.58227e+06	5.38485e+07	0.177949	10.1989	7.32	2	3	7.76285	3.17	1	2	410	45.7171	6.56592
P27323	At5g52640	Heat shock protein 90-1 OS=Arabidopsis thaliana GN=HSP90-1 PE=1 SV=3 - [HS901_ARATH]	3.57	1	1	2	3	7.34699e+06	3.33705e+07	0.220164	2.63146	2.14	1	1	9.33858	3.57	2	2	700	80.5849	5.04639
Q9SYT0	At1g35720	Annexin D1 OS=Arabidopsis thaliana GN=ANN1 PE=1 SV=1 - [ANXD1_ARATH]	8.2	1	3	3	5	1.09071e+07	3.74039e+07	0.291604	2.2744	5.05	2	2	8.74714	8.2	3	3	317	36.1815	5.37646
Q94JQ4	At3g20390	Reactive Intermediate Deaminase A, chloroplastic OS=Arabidopsis thaliana GN=RIDA PE=1 SV=1 - [RIDA_ARATH]	17.11	2	2	2	6	1.10195e+08	3.45709e+08	0.318751	8.86459	17.11	2	3	9.75009	6.95	1	3	187	19.8034	8.39697
O49006	At3g14310	Pectinesterase/pectinesterase inhibitor 3 OS=Arabidopsis thaliana GN=PME3 PE=1 SV=2 - [PME3_ARATH]	3.38	20	2	2	3	1.99729e+07	6.11226e+07	0.326768	3.52175	2.2	1	1	4.97823	3.38	2	2	592	64.2158	8.86572
A0A1I9LT03	AT3G03250	UDP-GLUCOSE PYROPHOSPHORYLASE 1 OS=Arabidopsis thaliana GN=UGP1 PE=1 SV=1 - [A0A1I9LT03_ARATH]	9.5	7	4	4	5	4.39171e+06	1.27219e+07	0.345208	4.51731	4.97	2	2	12.3396	7.34	3	3	463	51.0838	6.48096
ABH08753.1	AT4G05320	ubiquitin, partial [Arabidopsis thaliana]	73.97	41	1	6	15	68230000	194200000	0.35	16.92	50.68	3	6	29.74	73.97	6	9	219	24.6	6.83
Q42202	AT2G36170	Ubiquitin-60S ribosomal protein L40-2 OS=Arabidopsis thaliana GN=RPL40B PE=2 SV=2 - [RL40B_ARATH]	49.22	14	1	6	14	6.82327e+07	1.79689e+08	0.379727	26.5048	36.72	4	7	36.6887	41.41	5	7	128	14.724	9.92041
F4IGK5	At2g21250	NAD(P)-linked oxidoreductase superfamily protein OS=Arabidopsis thaliana GN=At2g21250 PE=4 SV=1 - [F4IGK5_ARATH]	8.82	4	2	2	3	1.16168e+06	2.76147e+06	0.420675	1.83427	5.46	1	1	6.06699	8.82	2	2	238	26.4405	5.92236
O03986	At5g56000	Heat shock protein 90-4 OS=Arabidopsis thaliana GN=HSP90-4 PE=1 SV=1 - [HS904_ARATH]	10.87	4	5	6	8	1.57238e+07	3.1148e+07	0.504811	12.3352	9.44	5	6	13.1979	3.43	2	2	699	80.0909	5.04639
P59232	AT2G47110	Ubiquitin-40S ribosomal protein S27a-2 OS=Arabidopsis thaliana GN=RPS27AB PE=2 SV=2 - [R27AB_ARATH]	44.59	16	2	7	17	9.08379e+07	1.79689e+08	0.505529	32.9291	34.39	5	9	36.7803	38.85	6	8	157	17.8005	9.80322
F4JZ46	AT5G66190	Ferredoxin--NADP reductase OS=Arabidopsis thaliana GN=FNR1 PE=1 SV=1 - [F4JZ46_ARATH]	7.63	3	2	2	3	3.16445e+06	6.00761e+06	0.52674	7.35504	7.63	2	2	4.44125	4.2	1	1	262	29.665	6.15088
Q9S9N1	At1g16030	Heat shock 70 kDa protein 5 OS=Arabidopsis thaliana GN=HSP70-5 PE=2 SV=1 - [HSP7E_ARATH]	9.13	5	1	4	4	0	8004000	Not found in A2		0			13.98	9.13	4	4	646	70.9	5.41
Q9ZSJ7	AT3g24160	AT3g24160/MUJ8_16 OS=Arabidopsis thaliana GN=PMP PE=2 SV=1 - [Q9ZSJ7_ARATH]	3.02	1	2	2	2	0	8759000	Not found in A2		0			2.19	3.02	2	2	364	39.1	4.84
Q9LFA3	At3g52880	Monodehydroascorbate reductase 1, peroxisomal OS=Arabidopsis thaliana GN=MDAR1 PE=1 SV=1 - [MDAR1_ARATH]	8.53	2	3	3	5	2.71967e+07	4.42499e+07	0.614615	5.37504	5.99	2	2	8.47083	8.53	3	3	434	46.4581	6.82959
Q96291	At3g11630	2-Cys peroxiredoxin BAS1, chloroplastic OS=Arabidopsis thaliana GN=BAS1 PE=1 SV=2 - [BAS1A_ARATH]	6.77	1	2	2	5	5.86585e+06	9.41083e+06	0.623308	7.24558	6.77	2	2	8.10491	6.77	2	3	266	29.074	7.44482
P56779	AtCg00580	Cytochrome b559 subunit alpha OS=Arabidopsis thaliana GN=psbE PE=1 SV=4 - [PSBE_ARATH]	26.51	1	2	2	3	1.1233e+08	1.74976e+08	0.641974	6.2918	26.51	2	2	5.94694	14.46	1	1	83	9.3807	4.94482
Q56YA5	At2g13360	Serine--glyoxylate aminotransferase OS=Arabidopsis thaliana GN=AGT1 PE=1 SV=2 - [SGAT_ARATH]	4.24	1	2	2	4	3.96148e+06	5.69567e+06	0.695525	4.17064	4.24	2	2	6.3488	4.24	2	2	401	44.1801	7.82568
Q42560	At4g35830	Aconitate hydratase 1 OS=Arabidopsis thaliana GN=ACO1 PE=1 SV=2 - [ACO1_ARATH]	2.45	3	2	2	2	5.80915e+06	8.17286e+06	0.710785	4.24224	1.11	1	1	3.77597	1.34	1	1	898	98.0897	6.40479
A8MRZ7	AT3G13920	Eukaryotic translation initiation factor 4A1 OS=Arabidopsis thaliana GN=EIF4A1 PE=3 SV=1 - [A8MRZ7_ARATH]	5.97	8	2	2	3	4.49046e+06	6.15492e+06	0.729572	2.94353	3.48	1	1	3.27865	5.97	2	2	402	45.6715	6.27783
Q9LZT0	At3g46030	Histone H2B.7 OS=Arabidopsis thaliana GN=At3g46030 PE=1 SV=3 - [H2B7_ARATH]	25.52	10	4	4	8	3.15969e+09	3.93451e+09	0.803071	23.1253	25.52	4	6	31.3472	13.1	2	2	145	15.9018	10.0229
Q9LHA8	At3g12580	Probable mediator of RNA polymerase II transcription subunit 37c OS=Arabidopsis thaliana GN=MED37C PE=1 SV=1 - [MD37C_ARATH]	16.31	9	2	8	10	1.11754e+07	1.37915e+07	0.810308	8.77875	3.54	2	3	31.4884	14.46	7	7	650	71.057	5.24951
F4JWM1	At5g18380	Ribosomal protein S5 domain 2-like superfamily protein OS=Arabidopsis thaliana GN=At5g18380 PE=3 SV=1 - [F4JWM1_ARATH]	7.19	4	2	2	3	1.8582e+07	2.27943e+07	0.815202	2.68503	6.47	1	1	5.65829	7.19	2	2	139	16.0436	9.86182
Q9T0G2	At4g10040	Cytochrome c-2 OS=Arabidopsis thaliana GN=CYTC-2 PE=1 SV=1 - [CYC2_ARATH]	20.54	2	2	2	4	2.41025e+07	2.87439e+07	0.838525	6.98902	20.54	2	3	1.60318	7.14	1	1	112	12.2312	9.31982
Q42564	At4g35000	L-ascorbate peroxidase 3 OS=Arabidopsis thaliana GN=APX3 PE=1 SV=1 - [APX3_ARATH]	13.94	3	3	3	7	2.21259e+07	2.59927e+07	0.851235	18.4241	13.94	3	6	4.67198	2.79	1	1	287	31.5522	6.94678
P31167	At3g08580	ADP,ATP carrier protein 1, mitochondrial OS=Arabidopsis thaliana GN=AAC1 PE=1 SV=2 - [ADT1_ARATH]	8.14	3	3	3	6	4.99716e+07	5.74831e+07	0.869327	4.49805	8.14	3	3	4.73021	4.99	2	3	381	41.4494	9.83252
Q9STW6	At4g24280	Heat shock 70 kDa protein 6, chloroplastic OS=Arabidopsis thaliana GN=HSP70-6 PE=1 SV=1 - [HSP7F_ARATH]	7.8	2	5	5	9	5.862e+07	6.61777e+07	0.885797	14.6015	6.13	4	5	14.2233	5.29	3	4	718	76.4614	5.19873
Q2V3X4	At3g09630	Ribosomal protein L4/L1 family OS=Arabidopsis thaliana GN=At3g09630 PE=1 SV=1 - [Q2V3X4_ARATH]	7.65	4	3	3	6	4.58677e+07	4.91687e+07	0.932862	17.0657	7.65	3	4	11.6776	4.2	2	2	405	44.545	10.3745
P56757	AtCg00120	ATP synthase subunit alpha, chloroplastic OS=Arabidopsis thaliana GN=atpA PE=1 SV=1 - [ATPA_ARATH]	7.5	3	4	4	7	3.84962e+07	4.10362e+07	0.938104	14.0808	7.5	4	4	13.2254	5.92	3	3	507	55.294	5.24951
O03042	AtCg00490	Ribulose bisphosphate carboxylase large chain OS=Arabidopsis thaliana GN=rbcL PE=1 SV=1 - [RBL_ARATH]	24.63	3	11	11	32	3.57281e+08	3.75136e+08	0.952406	65.9532	24.63	10	19	67.8246	18.79	7	13	479	52.9216	6.29053
P53492	At5g09810	Actin-7 OS=Arabidopsis thaliana GN=ACT7 PE=1 SV=1 - [ACT7_ARATH]	23.08	9	8	8	15	1.48393e+08	1.52772e+08	0.971333	19.5072	15.92	6	7	18.8236	20.16	7	8	377	41.709	5.49072
Q2V3Q0	At3g51260	Proteasome subunit alpha type OS=Arabidopsis thaliana GN=PAD1 PE=3 SV=1 - [Q2V3Q0_ARATH]	7.82	3	2	2	3	9.76469e+06	9.88422e+06	0.987907	2.80599	7.82	2	2	4.79847	4.53	1	1	243	26.5529	7.37158
P51413	At1g67430	60S ribosomal protein L17-2 OS=Arabidopsis thaliana GN=RPL17B PE=2 SV=2 - [RL172_ARATH]	10.29	3	2	2	5	5.90479e+07	5.72199e+07	1.03195	12.6104	10.29	2	4	5.66065	5.14	1	1	175	19.8415	10.1108
Q2HIK4	At1g29990	At1g29990 OS=Arabidopsis thaliana GN=PFD6 PE=2 SV=1 - [Q2HIK4_ARATH]	25.58	1	4	4	5	1.67795e+08	1.57471e+08	1.06557	10.3422	25.58	4	4	4.91459	8.53	1	1	129	14.847	9.08545
P11574	At1g76030	V-type proton ATPase subunit B1 OS=Arabidopsis thaliana GN=VHA-B1 PE=2 SV=2 - [VATB1_ARATH]	11.93	2	1	5	9	2.6726e+07	2.50061e+07	1.06878	13.0415	11.93	5	5	9.2723	7.61	3	4	486	54.0736	5.09717
Q9LDZ0	At5g09590	Heat shock 70 kDa protein 10, mitochondrial OS=Arabidopsis thaliana GN=HSP70-10 PE=1 SV=1 - [HSP7J_ARATH]	3.23	2	3	3	3	1.3596e+07	1.25219e+07	1.08578	5.38381	1.61	2	2	2.49869	1.61	1	1	682	72.9457	5.78271
Q9SZN1	At4g38510	V-type proton ATPase subunit B2 OS=Arabidopsis thaliana GN=VHA-B2 PE=1 SV=1 - [VATB2_ARATH]	13.55	2	2	6	10	2.65706e+07	2.42783e+07	1.09442	14.2623	13.55	6	6	11.1487	9.24	4	4	487	54.2707	5.14795
F4J1V2	AT3G44110	DNAJ homologue 3 OS=Arabidopsis thaliana GN=J3 PE=4 SV=1 - [F4J1V2_ARATH]	15.74	3	6	6	11	1.14019e+08	9.79106e+07	1.16453	22.4571	15.74	6	7	15.9622	11.37	4	4	343	37.6508	8.17725
Q8GTY0	At5g60390	Elongation factor 1-alpha 4 OS=Arabidopsis thaliana GN=A4 PE=1 SV=2 - [EF1A4_ARATH]	13.36	2	7	7	12	1.67496e+09	1.38644e+09	1.2081	33.7914	13.36	7	9	22.8453	4.9	2	3	449	49.4708	9.11475
O23654	At1g78900	V-type proton ATPase catalytic subunit A OS=Arabidopsis thaliana GN=VHA-A PE=1 SV=1 - [VATA_ARATH]	12.2	1	6	6	8	1.44393e+07	1.19417e+07	1.20914	15.3695	9.79	5	5	9.45642	5.94	3	3	623	68.7688	5.23682
Q9XGM1	At3g58730	V-type proton ATPase subunit D OS=Arabidopsis thaliana GN=VHA-D PE=1 SV=2 - [VATD_ARATH]	13.79	1	6	6	9	2.27303e+07	1.8769e+07	1.21105	17.701	13.79	5	5	16.6777	9.58	3	4	261	29.0405	9.51025
F4JTH0	AT5G11520	Aspartate aminotransferase OS=Arabidopsis thaliana GN=ASP5 PE=1 SV=1 - [F4JTH0_ARATH]	6.7	3	2	2	3	2.40313e+06	1.78223e+06	1.34838	3.3209	3.79	1	1	4.64754	6.7	2	2	448	49.2933	7.86963
Q9LD28	At5g54640	Histone H2A.6 OS=Arabidopsis thaliana GN=RAT5 PE=1 SV=1 - [H2A6_ARATH]	17.69	7	2	3	12	2.53907e+09	1.8586e+09	1.36612	18.1384	17.69	3	7	23.854	17.69	2	5	130	13.6495	10.1548
Q9FLI7	At5g51720	CDGSH iron-sulfur domain-containing protein NEET OS=Arabidopsis thaliana GN=NEET PE=1 SV=1 - [NEET_ARATH]	27.78	1	2	2	6	3.63673e+08	233522508	1.55734	12.8939	27.78	2	4	6.26446	12.04	1	2	108	11.619	9.21729
Q9FX60	At1g13370	Histone H3-like 1 OS=Arabidopsis thaliana GN=At1g13370 PE=2 SV=3 - [H3L1_ARATH]	22.06	2	1	3	8	3.9685e+08	2.50635e+08	1.58338	32.3784	22.06	3	5	29.8207	22.06	3	3	136	15.3485	11.1655
O48549	At4g31700	40S ribosomal protein S6-1 OS=Arabidopsis thaliana GN=RPS6A PE=1 SV=2 - [RS61_ARATH]	20.4	4	5	5	12	1.70731e+08	1.0772e+08	1.58495	17.846	14.4	3	5	28.0267	20.4	5	7	250	28.3496	10.6089
P55852	At4g26840	Small ubiquitin-related modifier 1 OS=Arabidopsis thaliana GN=SUMO1 PE=1 SV=2 - [SUMO1_ARATH]	12	2	2	2	3	1.99857e+07	1.25845e+07	1.58812	4.85833	12	2	2	3.11083	12	1	1	100	10.9693	5.09717
Q9LZX4	At3g60900	Fasciclin-like arabinogalactan protein 10 OS=Arabidopsis thaliana GN=FLA10 PE=1 SV=1 - [FLA10_ARATH]	4.5	1	1	2	7	1.88595e+09	1.16639e+09	1.61692	10.1836	4.5	2	4	10.5377	4.5	2	3	422	43.5807	5.8208
O49203	At4g11010	Nucleoside diphosphate kinase III, chloroplastic/mitochondrial OS=Arabidopsis thaliana GN=NDPK3 PE=1 SV=1 - [NDK3_ARATH]	8.82	3	2	2	5	2.06179e+07	1.23851e+07	1.66474	7.79565	8.82	2	3	4.36835	8.82	2	2	238	25.7183	9.23193
P59169	At4g40030	Histone H3.3 OS=Arabidopsis thaliana GN=HTR4 PE=1 SV=2 - [H33_ARATH]	27.21	3	2	4	10	1.10626e+09	6.62741e+08	1.66922	42.5702	27.21	4	7	30.0216	22.06	3	3	136	15.3966	11.1509
P83755	AtCg00020	Photosystem II protein D1 OS=Arabidopsis thaliana GN=psbA PE=1 SV=2 - [PSBA_ARATH]	8.78	1	3	3	4	7.50246e+06	4.46402e+06	1.68065	4.26347	8.78	3	3	1.96086	2.27	1	1	353	38.9114	5.24951
P62090	AtCg01060	Photosystem I iron-sulfur center OS=Arabidopsis thaliana GN=psaC PE=3 SV=2 - [PSAC_ARATH]	32.1	1	2	2	3	1.05281e+07	6.25676e+06	1.68267	4.82202	32.1	2	2	4.10992	16.05	1	1	81	9.03219	7.07861
P56778	AtCg00280	Photosystem II CP43 reaction center protein OS=Arabidopsis thaliana GN=psbC PE=1 SV=3 - [PSBC_ARATH]	13.32	1	5	5	8	4.28119e+07	2.49351e+07	1.71693	17.1246	13.32	5	6	8.26828	6.34	2	2	473	51.8347	7.1958
Q94F49	At5g27670	Probable histone H2A.5 OS=Arabidopsis thaliana GN=At5g27670 PE=1 SV=1 - [H2A5_ARATH]	21.33	2	1	2	10	3.30328e+09	1.91143e+09	1.72817	13.0705	21.33	2	5	17.0544	21.33	2	5	150	15.8987	10.4624
Q9C944	At1g52740	Probable histone H2A variant 3 OS=Arabidopsis thaliana GN=At1g52740 PE=1 SV=1 - [H2AV3_ARATH]	24.63	6	2	3	15	2.19815e+09	1.26627e+09	1.73593	18.0791	24.63	3	6	26.7034	24.63	3	9	134	14.2629	10.2866
P56761	AtCg00270	Photosystem II D2 protein OS=Arabidopsis thaliana GN=psbD PE=1 SV=3 - [PSBD_ARATH]	12.75	1	3	3	6	1.3188e+07	7.59049e+06	1.73744	11.9523	12.75	3	4	7.34464	6.52	2	2	353	39.5219	5.74463
F4IVZ7	At2g39730	Rubisco activase OS=Arabidopsis thaliana GN=RCA PE=1 SV=1 - [F4IVZ7_ARATH]	6.58	2	4	4	7	7.0033e+07	4.00715e+07	1.7477	11.5555	4.31	2	2	26.1649	6.58	4	5	441	48.4694	7.69385
P41916	At5g20010	GTP-binding nuclear protein Ran-1 OS=Arabidopsis thaliana GN=RAN1 PE=1 SV=1 - [RAN1_ARATH]	15.84	3	3	3	6	2.53624e+07	1.42136e+07	1.78438	10.5143	15.84	3	3	12.9787	15.84	3	3	221	25.2598	6.85889
P46077	At1g35160	14-3-3-like protein GF14 phi OS=Arabidopsis thaliana GN=GRF4 PE=1 SV=2 - [14334_ARATH]	26.59	8	1	9	25	5.77349e+08	3.19552e+08	1.80675	44.7059	26.59	9	14	47.2715	23.97	7	11	267	30.1752	4.86865
Q01525	At1g78300	14-3-3-like protein GF14 omega OS=Arabidopsis thaliana GN=GRF2 PE=2 SV=2 - [14332_ARATH]	23.94	7	1	9	25	5.77349e+08	3.19552e+08	1.80675	44.0536	23.94	9	15	47.4381	18.15	6	10	259	29.1435	4.79248
P22954	At5g02490	Probable mediator of RNA polymerase II transcription subunit 37c OS=Arabidopsis thaliana GN=MED37D PE=1 SV=2 - [MD37D_ARATH]	14.09	7	1	7	9	2.02467e+07	1.11896e+07	1.80943	6.65366	2.91	2	3	22.613	12.86	6	6	653	71.3422	5.12256
F4KDZ4	AT1G04410	Malate dehydrogenase OS=Arabidopsis thaliana GN=PMDH2 PE=3 SV=1 - [F4KDZ4_ARATH]	9.01	5	2	2	4	8.69562e+06	4.77556e+06	1.82086	8.84759	9.01	2	3	8.16209	4.8	1	1	333	34.9534	7.66455
Q9SD46	At3g50990	Peroxidase 36 OS=Arabidopsis thaliana GN=PER36 PE=2 SV=2 - [PER36_ARATH]	4.65	7	1	2	4	1.18963e+08	6.46951e+07	1.83882	8.57974	4.65	2	3	8.67461	2.62	1	1	344	38.2125	5.04639
Q94EG6	At5g02240	Uncharacterized protein At5g02240 OS=Arabidopsis thaliana GN=At5g02240 PE=1 SV=1 - [Y5224_ARATH]	9.49	1	1	2	3	2.91786e+07	1.55207e+07	1.87998	5.99743	9.49	2	2	3.70744	6.32	1	1	253	27.0862	6.62451
P21238	At2g28000	Chaperonin 60 subunit alpha 1, chloroplastic OS=Arabidopsis thaliana GN=CPN60A1 PE=1 SV=2 - [CPNA1_ARATH]	10.24	1	5	5	9	6.56257e+07	3.37656e+07	1.94357	15.0714	10.24	5	5	10.6949	8.36	4	4	586	62.0338	5.18604
Q9SAJ4	At1g79550	Phosphoglycerate kinase 3, cytosolic OS=Arabidopsis thaliana GN=PGK3 PE=1 SV=1 - [PGKY3_ARATH]	17.96	1	3	6	7	4.76687e+07	2.43329e+07	1.95902	10.9613	12.22	4	4	12.5642	9.98	3	3	401	42.1054	5.68115
Q96528	At1g20630	Catalase-1 OS=Arabidopsis thaliana GN=CAT1 PE=1 SV=3 - [CATA1_ARATH]	3.66	1	1	2	4	8.32885e+07	4.20464e+07	1.98087	5.59146	2.03	1	2	7.03321	3.66	2	2	492	56.7263	7.41553
Q93VR3	At5g28840	GDP-mannose 3,5-epimerase OS=Arabidopsis thaliana GN=At5g28840 PE=1 SV=1 - [GME_ARATH]	6.1	1	2	2	3	5.40563e+06	2.7245e+06	1.98408	1.68432	1.86	1	1	3.93541	6.1	2	2	377	42.731	6.21436
F4INR3	AT2G24200	Cytosol aminopeptidase family protein OS=Arabidopsis thaliana GN=LAP1 PE=1 SV=1 - [F4INR3_ARATH]	4.96	5	2	2	3	4.21832e+06	2.0397e+06	2.06811	4.3402	4.96	2	2	2.44123	2.48	1	1	484	50.5609	6.04932
O65396	At1g11860	Aminomethyltransferase, mitochondrial OS=Arabidopsis thaliana GN=GDCST PE=2 SV=1 - [GCST_ARATH]	12.01	1	5	5	7	3.61215e+08	1.71447e+08	2.10687	18.8693	12.01	5	6	6.79507	2.45	1	1	408	44.4168	8.36768
P25858	At3g04120	Glyceraldehyde-3-phosphate dehydrogenase GAPC1, cytosolic OS=Arabidopsis thaliana GN=GAPC1 PE=1 SV=2 - [G3PC1_ARATH]	13.02	5	3	3	7	1.23941e+07	5.70212e+06	2.17359	14.4802	13.02	3	5	10.0546	4.14	1	2	338	36.8911	7.12256
P59223	At3g60770	40S ribosomal protein S13-1 OS=Arabidopsis thaliana GN=RPS13A PE=2 SV=1 - [RS131_ARATH]	20.53	2	6	6	19	1.16108e+08	5.26224e+07	2.20644	44.8665	20.53	6	13	22.8852	19.87	4	6	151	17.0845	10.3892
Q9LD57	At3g12780	Phosphoglycerate kinase 1, chloroplastic OS=Arabidopsis thaliana GN=PGK1 PE=1 SV=1 - [PGKH1_ARATH]	19.13	1	1	7	13	6.76411e+07	3.0014e+07	2.25365	23.2535	16.22	6	7	21.087	17.05	6	6	481	50.0807	6.23975
F4I3L1	At1g56190	Phosphoglycerate kinase OS=Arabidopsis thaliana GN=At1g56190 PE=1 SV=1 - [F4I3L1_ARATH]	29.38	2	1	9	18	9.3679e+07	4.04689e+07	2.31484	33.8181	29.38	9	11	26.1403	21.23	6	7	405	42.5888	5.5415
F4IW47	At2g45290	Transketolase-2, chloroplastic OS=Arabidopsis thaliana GN=TKL-2 PE=1 SV=1 - [TKTC2_ARATH]	3.51	3	2	2	4	4.77577e+07	1.93107e+07	2.47313	5.84627	3.51	2	2	1.68304	3.51	2	2	741	79.8721	6.58057
P42644	At5g38480	14-3-3-like protein GF14 psi OS=Arabidopsis thaliana GN=GRF3 PE=1 SV=2 - [14333_ARATH]	26.27	4	2	9	21	5.39915e+08	2.16002e+08	2.49958	36.0625	23.14	8	12	45.7823	20	6	9	255	28.5883	4.79248
P24704	At1g08830	Superoxide dismutase [Cu-Zn] 1 OS=Arabidopsis thaliana GN=CSD1 PE=1 SV=2 - [SODC1_ARATH]	15.13	2	2	2	8	1.75884e+09	6.63218e+08	2.65198	21.8915	15.13	2	5	18.3099	8.55	1	3	152	15.0883	5.60498
Q9LR30	At1g23310	Glutamate--glyoxylate aminotransferase 1 OS=Arabidopsis thaliana GN=GGAT1 PE=1 SV=1 - [GGT1_ARATH]	9.36	2	3	3	3	5.72371e+06	2.13688e+06	2.67853	3.90761	5.61	2	2	0	3.74	1	1	481	53.267	6.88818
P83483	At5g08670	ATP synthase subunit beta-1, mitochondrial OS=Arabidopsis thaliana GN=At5g08670 PE=1 SV=1 - [ATPBM_ARATH]	9.53	3	3	4	6	2.65417e+07	9.86304e+06	2.69103	10.4491	9.53	4	4	6.79933	4.32	2	2	556	59.634	6.62451
F4JM86	AT4G35090	Catalase OS=Arabidopsis thaliana GN=CAT2 PE=3 SV=1 - [F4JM86_ARATH]	8.65	7	3	4	7	5.54827e+07	2.05183e+07	2.70406	10.0049	4.64	2	3	9.7876	8.65	4	4	474	54.9602	6.82959
P56777	AtCg00680	Photosystem II CP47 reaction center protein OS=Arabidopsis thaliana GN=psbB PE=1 SV=1 - [PSBB_ARATH]	9.25	1	5	5	8	1.21709e+07	4.46924e+06	2.72326	21.8054	9.25	5	5	12.0389	7.09	3	3	508	56.0014	6.88818
Q41932	At4g05180	Oxygen-evolving enhancer protein 3-2, chloroplastic OS=Arabidopsis thaliana GN=PSBQ2 PE=1 SV=2 - [PSBQ2_ARATH]	10	2	3	3	15	1.31069e+09	4.66811e+08	2.80776	26.1838	10	3	8	36.4218	10	3	7	230	24.6281	9.71533
Q9SJU4	At2g21330	Fructose-bisphosphate aldolase 1, chloroplastic OS=Arabidopsis thaliana GN=FBA1 PE=1 SV=2 - [ALFP1_ARATH]	14.29	4	2	7	13	2.29724e+08	8.05139e+07	2.85322	25.5825	14.29	7	10	17.8653	6.27	3	3	399	42.9039	6.58057
P0DH95	At5g37780	Calmodulin-1 OS=Arabidopsis thaliana GN=CAM1 PE=1 SV=1 - [CALM1_ARATH]	32.21	13	5	5	21	1.76318e+08	6.08521e+07	2.89749	45.5596	32.21	5	12	36.4243	32.21	4	9	149	16.8509	4.27197
Q8GYL5	At4g34555	40S ribosomal protein S25-3 OS=Arabidopsis thaliana GN=RPS25D PE=3 SV=2 - [RS253_ARATH]	32.41	4	2	6	20	1.90475e+08	6.56508e+07	2.90133	37.5066	32.41	6	11	36.9673	30.56	4	9	108	12.0106	10.6968
P61841	AtCg00900	30S ribosomal protein S7, chloroplastic OS=Arabidopsis thaliana GN=rps7-A PE=1 SV=1 - [RR7_ARATH]	17.42	1	3	3	4	1.35107e+08	46369334	2.91372	10.9299	17.42	3	3	2.59848	6.45	1	1	155	17.3465	11.2827
Q944G9	At4g38970	Fructose-bisphosphate aldolase 2, chloroplastic OS=Arabidopsis thaliana GN=FBA2 PE=1 SV=2 - [ALFP2_ARATH]	17.34	3	3	8	17	1.63799e+08	5.61547e+07	2.91692	31.9344	17.34	8	12	25.2291	6.53	3	5	398	42.9611	7.23975
A0A1P8B1N1	AT2G36530	Enolase OS=Arabidopsis thaliana GN=LOS2 PE=1 SV=1 - [A0A1P8B1N1_ARATH]	4.39	2	2	2	3	13695603	4.63431e+06	2.95526	4.42005	2.08	1	1	11.4765	4.39	2	2	433	46.4877	5.52881
Q9SR73	At3g10090	40S ribosomal protein S28-1 OS=Arabidopsis thaliana GN=RPS28A PE=3 SV=1 - [RS281_ARATH]	25	1	2	2	3	1.2984e+07	4.272e+06	3.03931	5.80768	25	2	2	4.70019	18.75	1	1	64	7.36597	10.8286
P17745	At4g20360	Elongation factor Tu, chloroplastic OS=Arabidopsis thaliana GN=TUFA PE=1 SV=1 - [EFTU_ARATH]	5.88	1	2	2	2	12084141	3.87766e+06	3.11635	3.25513	2.52	1	1	0	3.36	1	1	476	51.5976	6.18896
O80626	At2g39390	60S ribosomal protein L35-2 OS=Arabidopsis thaliana GN=RPL35B PE=2 SV=1 - [RL352_ARATH]	30.08	6	5	5	11	3.5173e+08	1.12727e+08	3.12019	22.5867	30.08	5	10	15.2737	8.94	1	1	123	14.2224	10.9165
Q94K56	At5g17710	GrpE protein homolog OS=Arabidopsis thaliana GN=EMB1241 PE=2 SV=1 - [Q94K56_ARATH]	5.56	2	3	3	5	2.6473e+08	8.40364e+07	3.15019	14.2637	5.56	3	3	7.82748	3.09	2	2	324	35.4719	4.58936
C0Z361	At5g56500	Chaperonin 60 subunit beta 3, chloroplastic OS=Arabidopsis thaliana GN=CPN60B3 PE=1 SV=1 - [CPNB3_ARATH]	16.75	6	8	8	15	2.04108e+08	6.46078e+07	3.15918	33.7734	15.24	7	9	18.6908	11.56	5	6	597	63.2853	5.87158
F4KGV2	AT5G10450	G-box regulating factor 6 OS=Arabidopsis thaliana GN=GRF6 PE=3 SV=1 - [F4KGV2_ARATH]	17.89	5	1	5	13	4.59831e+08	1.43278e+08	3.20936	25.7516	17.89	5	8	25.4368	12.2	3	5	246	27.7007	4.89404
B3H4B6	At4g39200	Ribosomal protein S25 family protein OS=Arabidopsis thaliana GN=At4g39200 PE=4 SV=1 - [B3H4B6_ARATH]	38.32	5	1	5	16	2.14621e+08	6.56508e+07	3.26913	24.2514	38.32	5	8	24.8606	36.45	4	8	107	11.9175	10.6821
P25857	At1g42970	Glyceraldehyde-3-phosphate dehydrogenase GAPB, chloroplastic OS=Arabidopsis thaliana GN=GAPB PE=1 SV=2 - [G3PB_ARATH]	8.95	1	1	3	11	1.23636e+08	3.76773e+07	3.28145	21.3722	8.95	3	6	24.2478	8.95	3	5	447	47.6296	6.80029
Q9LRS0	At3g14415	(S)-2-hydroxy-acid oxidase GLO2 OS=Arabidopsis thaliana GN=GLO2 PE=1 SV=1 - [GLO2_ARATH]	5.45	2	1	2	2	2.78162e+07	8.46929e+06	3.28436	2.769	2.72	1	1	6.05567	2.72	1	1	367	40.2812	8.96826
Q9FJX2	At5g67510	60S ribosomal protein L26-2 OS=Arabidopsis thaliana GN=RPL26B PE=2 SV=1 - [RL262_ARATH]	13.01	2	5	5	8	2.83137e+08	8.37298e+07	3.38155	20.3779	8.22	4	6	10.1033	12.33	2	2	146	16.78	11.1216
O22126	At2g45470	Fasciclin-like arabinogalactan protein 8 OS=Arabidopsis thaliana GN=FLA8 PE=1 SV=1 - [FLA8_ARATH]	4.52	1	1	2	4	2112663047	5.85994e+08	3.60526	5.17506	1.9	1	2	7.73169	4.52	2	2	420	43.0484	5.68115
Q94AZ4	At1g12310	Probable calcium-binding protein CML13 OS=Arabidopsis thaliana GN=CML13 PE=2 SV=1 - [CML13_ARATH]	15.54	2	2	2	5	8.35429e+07	2.30998e+07	3.61661	5.8236	15.54	2	4	3.35725	8.11	1	1	148	16.5063	4.94482
Q43725	At3g59760	Cysteine synthase, mitochondrial OS=Arabidopsis thaliana GN=OASC PE=1 SV=3 - [CYSKM_ARATH]	5.81	4	2	2	2	7.19132e+06	1.9418e+06	3.70342	7.22379	2.79	1	1	4.85926	3.02	1	1	430	45.7856	8.17725
F4I613	AT1G16880	Uridylyltransferase-like protein OS=Arabidopsis thaliana GN=ACR11 PE=4 SV=1 - [F4I613_ARATH]	11.27	2	2	2	4	1.23395e+07	3.33185e+06	3.70351	9.49813	11.27	2	3	7.56582	5.63	1	1	213	22.6587	5.41455
F4IP53	AT2G42590	General regulatory factor 9 OS=Arabidopsis thaliana GN=GRF9 PE=3 SV=1 - [F4IP53_ARATH]	9.92	4	2	3	9	5.14825e+07	1.35636e+07	3.79563	14.7708	9.92	3	5	14.392	6.87	2	4	262	29.4446	4.90674
P19366	AtCg00480	ATP synthase subunit beta, chloroplastic OS=Arabidopsis thaliana GN=atpB PE=1 SV=2 - [ATPB_ARATH]	20.28	1	9	10	19	7.22953e+07	1.87917e+07	3.84718	40.3242	20.28	9	14	19.5495	12.25	5	5	498	53.9001	5.50342
P59259	At2g28740	Histone H4 OS=Arabidopsis thaliana GN=At1g07660 PE=1 SV=2 - [H4_ARATH]	60.19	2	11	11	47	1.39763e+09	3.53238e+08	3.95662	117.804	60.19	11	35	42.9552	55.34	8	12	103	11.4024	11.4731
F4JWS9	At5g25450	Cytochrome b-c1 complex subunit 7 OS=Arabidopsis thaliana GN=At5g25450 PE=3 SV=1 - [F4JWS9_ARATH]	13.21	3	2	2	4	8.15037e+07	2.04367e+07	3.98811	8.74288	13.21	2	3	4.86384	10.38	1	1	106	12.7527	9.90576
Q94JX9	At3g49470	Nascent polypeptide-associated complex subunit alpha-like protein 2 OS=Arabidopsis thaliana GN=At3g49470 PE=2 SV=2 - [NACA2_ARATH]	19.82	2	4	4	9	9.53396e+07	2.28848e+07	4.16607	30.7013	19.82	4	8	3.11551	5.07	1	1	217	23.6977	4.48779
Q8LB47	At4g26780	GrpE protein homolog 2, mitochondrial OS=Arabidopsis thaliana GN=Mge2 PE=1 SV=1 - [MGE2_ARATH]	9.17	1	3	3	3	2.56317e+07	6.13189e+06	4.18007	2.70237	5.81	2	2	6.68989	3.36	1	1	327	36.0941	5.38916
Q9M0E2	At4g29410	60S ribosomal protein L28-2 OS=Arabidopsis thaliana GN=RPL28C PE=2 SV=1 - [RL282_ARATH]	11.89	1	2	2	4	45158681	1.01822e+07	4.43507	6.26862	11.89	2	2	8.74987	11.89	2	2	143	15.9008	11.0483
Q9ZP06	At1g53240	Malate dehydrogenase 1, mitochondrial OS=Arabidopsis thaliana GN=At1g53240 PE=1 SV=1 - [MDHM1_ARATH]	16.13	4	4	4	7	1.49818e+07	3.36951e+06	4.44629	18.2498	16.13	4	6	2.79854	3.52	1	1	341	35.7819	8.35303
Q94C74	At5g26780	Serine hydroxymethyltransferase 2, mitochondrial OS=Arabidopsis thaliana GN=SHM2 PE=1 SV=2 - [GLYM2_ARATH]	8.32	2	4	4	11	9.81304e+07	2.15016e+07	4.56386	20.4896	8.32	4	8	8.1733	5.22	3	3	517	57.3054	8.74854
F4HNZ6	AT1G12900	Glyceraldehyde 3-phosphate dehydrogenase A subunit 2 OS=Arabidopsis thaliana GN=GAPA-2 PE=4 SV=1 - [F4HNZ6_ARATH]	11.67	4	1	3	10	184004189	3.99899e+07	4.60127	18.7327	9.15	2	5	21.2016	11.67	3	5	317	34.311	6.63916
Q9C787	At1g69510	Uncharacterized protein At1g69510 OS=Arabidopsis thaliana GN=At1g69510 PE=1 SV=1 - [Q9C787_ARATH]	15.33	1	1	2	11	1.71595e+08	3.11544e+07	5.50788	20.0825	15.33	2	7	9.75366	15.33	2	4	137	15.0865	5.05908
P36212	At3g27850	50S ribosomal protein L12-3, chloroplastic OS=Arabidopsis thaliana GN=RPL12C PE=2 SV=2 - [RK123_ARATH]	4.81	2	2	2	5	3.36254e+08	5.99787e+07	5.60623	10.5038	4.81	2	3	8.8908	4.81	1	2	187	19.6705	5.64307
P42036	At3g52580	40S ribosomal protein S14-3 OS=Arabidopsis thaliana GN=RPS14C PE=2 SV=2 - [RS143_ARATH]	20	3	6	6	13	9.43128e+08	1.67397e+08	5.63406	36.8867	20	6	9	13.6523	18.67	4	4	150	16.2277	10.5942
O80860	At2g30950	ATP-dependent zinc metalloprotease FTSH 2, chloroplastic OS=Arabidopsis thaliana GN=FTSH2 PE=1 SV=1 - [FTSH2_ARATH]	3.17	3	2	2	7	8.91001e+07	1.56324e+07	5.6997	12.7647	3.17	2	5	5.16191	3.17	2	2	695	74.1114	6.354
F4J3P1	AT1G04480	Ribosomal protein L14p/L23e family protein OS=Arabidopsis thaliana GN=emb2171 PE=3 SV=1 - [F4J3P1_ARATH]	14.4	2	2	2	2	1.59795e+08	2.79934e+07	5.70831	8.58929	6.4	1	1	5.90899	8	1	1	125	13.3972	10.0522
Q9STH1	At4g12400	Hsp70-Hsp90 organizing protein 3 OS=Arabidopsis thaliana GN=HOP3 PE=2 SV=1 - [HSOP3_ARATH]	10.22	1	5	6	6	4.51463e+07	7.60199e+06	5.93875	11.105	10.04	5	5	2.11005	1.61	1	1	558	63.6659	6.31592
F4JF64	AT3G48870	Clp ATPase OS=Arabidopsis thaliana GN=HSP93-III PE=3 SV=1 - [F4JF64_ARATH]	5.21	4	5	5	6	1.83031e+07	2.81641e+06	6.49874	14.9402	5.21	4	4	4.12521	2.61	2	2	921	102.179	6.21436
A8MQA1	AT3G49010	60S ribosomal protein L13 OS=Arabidopsis thaliana GN=BBC1 PE=1 SV=1 - [A8MQA1_ARATH]	15.2	5	6	6	10	9.40137e+07	1.35434e+07	6.94164	27.1493	15.2	6	7	15.6297	6.86	3	3	204	23.525	11.0044
Q93Z49	AT5g64130	AT5g64130/MHJ24_11 OS=Arabidopsis thaliana GN=MHJ24.11 PE=1 SV=1 - [Q93Z49_ARATH]	27.83	2	2	3	14	2.11965e+08	3.04227e+07	6.96732	38.7793	27.83	3	10	16.4825	18.26	2	4	115	12.2911	8.08936
Q9LVI8	At3g17820	Glutamine synthetase cytosolic isozyme 1-3 OS=Arabidopsis thaliana GN=GLN1-3 PE=1 SV=1 - [GLN13_ARATH]	4.24	3	3	3	11	7.52206e+08	1.032e+08	7.28885	28.5654	4.24	3	7	14.6006	4.24	3	4	354	38.5703	6.06201
P38666	At3g53020	60S ribosomal protein L24-2 OS=Arabidopsis thaliana GN=RPL24B PE=1 SV=2 - [RL242_ARATH]	7.98	2	2	2	5	2.76266e+07	3.6555e+06	7.55753	19.8892	7.98	2	4	11.2249	7.36	1	1	163	18.6204	10.7847
Q9SKT0	At2g20890	Protein THYLAKOID FORMATION 1, chloroplastic OS=Arabidopsis thaliana GN=THF1 PE=1 SV=1 - [THF1_ARATH]	10	1	5	5	8	1.86339e+08	24144943	7.71753	17.3039	10	5	6	13.1728	3	1	2	300	33.7745	9.12939
P49107	At5g64040	Photosystem I reaction center subunit N, chloroplastic OS=Arabidopsis thaliana GN=PSAN PE=1 SV=2 - [PSAN_ARATH]	23.98	2	4	4	12	6.14675e+08	7.1793e+07	8.56177	31.5531	23.98	4	9	11.084	19.3	3	3	171	18.4172	8.92432
Q9M5K3	At1g48030	Dihydrolipoyl dehydrogenase 1, mitochondrial OS=Arabidopsis thaliana GN=LPD1 PE=1 SV=2 - [DLDH1_ARATH]	14.4	2	6	6	10	9.24352e+07	1.06153e+07	8.70771	32.3089	14.4	6	9	4.22798	1.97	1	1	507	53.9541	7.40088
A0A1P8ANV6	AT1G64200	Vacuolar H+-ATPase subunit E isoform 3 OS=Arabidopsis thaliana GN=VHA-E3 PE=4 SV=1 - [A0A1P8ANV6_ARATH]	9.38	4	3	3	4	9.88926e+07	1.08381e+07	9.12452	7.00197	9.38	3	3	15.5887	4.69	1	1	192	22.4015	5.65576
P25697	At1g32060	Phosphoribulokinase, chloroplastic OS=Arabidopsis thaliana GN=At1g32060 PE=2 SV=1 - [KPPR_ARATH]	13.92	1	6	6	10	5.95364e+07	5.43307e+06	10.9582	24.1377	13.92	5	7	15.4861	8.86	3	3	395	44.4356	6.04932
Q39255	At1g75950	SKP1-like protein 1A OS=Arabidopsis thaliana GN=SKP1A PE=1 SV=1 - [SKP1A_ARATH]	17.5	2	2	2	2	3.29351e+07	2.82129e+06	11.6738	2.17798	8.13	1	1	2.47025	9.38	1	1	160	17.8458	4.53857
Q8VZB9	At1g08360	60S ribosomal protein L10a-1 OS=Arabidopsis thaliana GN=RPL10AA PE=1 SV=1 - [R10A1_ARATH]	15.28	3	3	3	5	6.85957e+07	5.70648e+06	12.0207	12.9217	11.57	2	3	8.69643	11.57	2	2	216	24.4532	9.87646
P49689	At2g19750	40S ribosomal protein S30 OS=Arabidopsis thaliana GN=RPS30A PE=3 SV=3 - [RS30_ARATH]	19.35	1	3	3	5	9.22455e+07	7.48134e+06	12.3301	15.2178	19.35	3	4	1.94031	16.13	1	1	62	6.88293	12.2349
Q9FWR4	At1g19570	Glutathione S-transferase DHAR1, mitochondrial OS=Arabidopsis thaliana GN=DHAR1 PE=1 SV=1 - [DHAR1_ARATH]	8.92	2	2	2	3	2.19368e+08	1.65927e+07	13.2208	3.87329	3.76	1	2	4.75455	5.16	1	1	213	23.6262	5.90967
Q93VG5	At5g20290	40S ribosomal protein S8-1 OS=Arabidopsis thaliana GN=RPS8A PE=1 SV=1 - [RS81_ARATH]	11.71	2	2	2	3	1.39619e+08	9.88943e+06	14.1181	3.03871	11.71	2	2	2.37948	5.41	1	1	222	24.9783	10.3159
F4JUP8	At4g14301	Transmembrane protein OS=Arabidopsis thaliana GN=At4g14301 PE=4 SV=1 - [F4JUP8_ARATH]	22.73	4	2	2	2	158089138	8.65134e+06	18.2734	2.73504	15.15	1	1	4.84779	7.58	1	1	132	12.3724	10.0669
Q9S841	At3g50820	Oxygen-evolving enhancer protein 1-2, chloroplastic OS=Arabidopsis thaliana GN=PSBO2 PE=1 SV=1 - [PSBO2_ARATH]	13.6	2	6	6	8	7.47042e+08	3.86475e+07	19.3296	20.2268	13.6	6	7	10.8317	2.72	1	1	331	34.9977	6.16357
A8MS83	AT3G55280	Ribosomal protein L23AB OS=Arabidopsis thaliana GN=RPL23AB PE=3 SV=1 - [A8MS83_ARATH]	31.76	3	7	7	15	3.54972e+08	1.66361e+07	21.3375	46.2236	31.76	7	13	10.9605	15.54	2	2	148	16.7335	10.1694
Q9M1X0	AT3G63190	Ribosome-recycling factor, chloroplastic OS=Arabidopsis thaliana GN=RRF PE=2 SV=2 - [RRFC_ARATH]	5.82	1	3	3	6	6.95836e+08	2.94833e+07	23.601	34.1255	5.82	3	5	10.805	5.82	1	1	275	30.4034	9.43701
Q9SAU2	AT5G61410	D-ribulose-5-phosphate-3-epimerase OS=Arabidopsis thaliana GN=RPE PE=2 SV=1 - [Q9SAU2_ARATH]	12.46	1	2	2	3	67070234	2.43844e+06	27.5053	6.82181	5.69	1	2	3.15598	6.76	1	1	281	29.9897	8.07471
F4KGQ0	At5g03690	Fructose-bisphosphate aldolase 4, cytosolic OS=Arabidopsis thaliana GN=FBA4 PE=2 SV=1 - [ALFC4_ARATH]	9.92	3	1	4	7	6.47229e+08	2.32356e+07	27.855	17.3101	9.92	4	5	10.1354	7.63	2	2	393	42.8794	8.90967
Q93VC7	AT5G30510	30S ribosomal protein S1, chloroplastic OS=Arabidopsis thaliana GN=RPS1 PE=1 SV=1 - [RPS1_ARATH]	8.17	1	4	4	7	6.42998e+07	2.11502e+06	30.4015	15.3098	8.17	4	6	8.81356	3.37	1	1	416	45.0823	5.24951
Q6ICZ8	At5g13850	Nascent polypeptide-associated complex subunit alpha-like protein 3 OS=Arabidopsis thaliana GN=At5g13850 PE=1 SV=1 - [NACA3_ARATH]	14.71	2	3	3	8	6.13363e+07	2.00603e+06	30.576	24.0696	14.71	3	7	2.63708	6.37	1	1	204	22.044	4.55127
P49693	At4g02230	60S ribosomal protein L19-3 OS=Arabidopsis thaliana GN=RPL19C PE=2 SV=3 - [RL193_ARATH]	9.62	3	5	5	13	4.87896e+08	1.43183e+07	34.075	35.6965	9.62	5	10	18.7922	9.62	3	3	208	24.1865	11.3853
Q9LF98	At3g52930	Fructose-bisphosphate aldolase 8, cytosolic OS=Arabidopsis thaliana GN=FBA8 PE=1 SV=1 - [ALFC8_ARATH]	16.48	2	3	7	11	6.47229e+08	1.84202e+07	35.137	20.3814	16.2	6	7	12.6798	7.82	3	4	358	38.5159	6.45557
Q9SJQ9	At2g36460	Fructose-bisphosphate aldolase 6, cytosolic OS=Arabidopsis thaliana GN=FBA6 PE=1 SV=1 - [ALFC6_ARATH]	12.85	3	1	5	8	6.47229e+08	1.80014e+07	35.9543	17.7334	12.85	5	6	8.0527	7.26	2	2	358	38.3629	7.38623
Q9FE65	At1g69620	60S ribosomal protein L34-2 OS=Arabidopsis thaliana GN=RPL34B PE=3 SV=1 - [RL342_ARATH]	16.81	3	1	2	3	3.98695e+08	1.06706e+07	37.3638	7.31072	16.81	2	2	4.67812	10.08	1	1	119	13.6418	11.5903
Q9M352	At3g53740	60S ribosomal protein L36-2 OS=Arabidopsis thaliana GN=RPL36B PE=3 SV=1 - [RL362_ARATH]	17.86	3	4	4	7	419121557	7.02004e+06	59.7036	33.1262	17.86	4	6	7.24502	8.04	1	1	112	12.6683	11.7515
Q39244	At2g47580	U1 small nuclear ribonucleoprotein A OS=Arabidopsis thaliana GN=U1A PE=1 SV=1 - [RU1A_ARATH]	6.4	1	2	2	2	1.27169e+07	196382	64.756	1.88958	3.2	1	1	0	3.2	1	1	250	28.0561	9.15869
O23474	At4g16270	Peroxidase 40 OS=Arabidopsis thaliana GN=PER40 PE=2 SV=2 - [PER40_ARATH]	4.6	7	1	2	3	1.4754e+08	711500	207.364	6.12477	2.01	1	2	4.29669	2.59	1	1	348	37.4363	4.61475
Q9SA56	At1g03130	Photosystem I reaction center subunit II-2, chloroplastic OS=Arabidopsis thaliana GN=PSAD2 PE=1 SV=1 - [PSAD2_ARATH]	11.27	2	2	2	2	103348592	0	Not found in B2	7.14317	11.27	2	2		0			204	22.2927	9.77393
Q9LNB6	At1g12270	Hsp70-Hsp90 organizing protein 1 OS=Arabidopsis thaliana GN=HOP1 PE=2 SV=1 - [HSOP1_ARATH]	5.59	1	1	3	3	3.13068e+07	0	Not found in B2	4.86974	5.59	3	3		0			572	64.5443	6.27783
Q8L9M8	At1g33810	Uncharacterized protein At1g33810 OS=Arabidopsis thaliana GN=At1g33810 PE=1 SV=1 - [Q8L9M8_ARATH]	18.12	1	2	2	2	3.88384e+07	0	Not found in B2	5.753	18.12	2	2		0			138	15.6879	8.88037
A0A1P8AX23	AT1G48240	Putative plant snare 12 OS=Arabidopsis thaliana GN=NPSN12 PE=4 SV=1 - [A0A1P8AX23_ARATH]	9.81	4	2	2	2	1.64344e+07	0	Not found in B2	8.52308	9.81	2	2		0			214	23.9734	8.22119
Q9SY97	At1g61520	Photosystem I chlorophyll a/b-binding protein 3-1, chloroplastic OS=Arabidopsis thaliana GN=LHCA3 PE=1 SV=1 - [LHCA3_ARATH]	9.16	1	2	2	2	5.00622e+06	0	Not found in B2	5.77346	9.16	2	2		0			273	29.163	8.67529
Q5XEP2	At1g62740	Hsp70-Hsp90 organizing protein 2 OS=Arabidopsis thaliana GN=HOP2 PE=1 SV=1 - [HSOP2_ARATH]	3.5	1	1	2	2	8.53036e+07	0	Not found in B2	5.89024	3.5	2	2		0			571	64.4792	6.17627
F4JG94	AT1G65980	Thioredoxin superfamily protein OS=Arabidopsis thaliana GN=ATHM2 PE=4 SV=1 - [F4JG94_ARATH]	13.89	2	2	2	2	8.7579e+07	0	Not found in B2	2.06385	13.89	2	2		0			72	7.92117	8.45557
O04527	At1g70190	F20P5.9 protein OS=Arabidopsis thaliana GN=At1g70190 PE=2 SV=1 - [O04527_ARATH]	8.17	1	2	2	2	2.26495e+07	0	Not found in B2	2.10957	8.17	2	2		0			208	22.7081	6.12549
Q9SJ36	At2g05220	40S ribosomal protein S17-2 OS=Arabidopsis thaliana GN=RPS17B PE=2 SV=3 - [RS172_ARATH]	20.71	4	4	4	7	1.00074e+08	0	Not found in B2	18.326	20.71	4	7		0			140	15.9415	10.0376
P46286	At2g18020	60S ribosomal protein L8-1 OS=Arabidopsis thaliana GN=RPL8A PE=1 SV=2 - [RL81_ARATH]	17.05	3	3	3	4	5.39253e+08	0	Not found in B2	16.5746	17.05	3	4		0			258	27.8418	10.9019
O82197	At2g19830	Vacuolar protein sorting-associated protein 32 homolog 1 OS=Arabidopsis thaliana GN=VPS32.1 PE=1 SV=1 - [VP321_ARATH]	17.37	2	3	3	3	2.02582e+07	0	Not found in B2	7.30157	17.37	3	3		0			213	23.9991	4.83057
O48782	At2g26670	Heme oxygenase 1, chloroplastic OS=Arabidopsis thaliana GN=HO1 PE=1 SV=2 - [HMOX1_ARATH]	4.26	2	2	2	2	1.8355e+07	0	Not found in B2	9.65777	4.26	2	2		0			282	32.6708	6.94678
O80934	At2g37660	Uncharacterized protein At2g37660, chloroplastic OS=Arabidopsis thaliana GN=At2g37660 PE=1 SV=2 - [Y2766_ARATH]	7.69	1	1	2	2	2.6687e+07	0	Not found in B2	2.28065	7.69	2	2		0			325	34.8582	8.30908
A0A1P8B252	At2g43560	Peptidylprolyl isomerase OS=Arabidopsis thaliana GN=At2g43560 PE=4 SV=1 - [A0A1P8B252_ARATH]	13.17	2	3	3	3	1.72818e+07	0	Not found in B2	9.53143	13.17	3	3		0			167	17.6212	5.13525
O80837	At2g45820	Remorin OS=Arabidopsis thaliana GN=DBP PE=1 SV=1 - [REMO_ARATH]	4.74	2	2	2	2	2.68211e+08	0	Not found in B2	10.6123	4.74	2	2		0			190	20.955	8.54346
O22254	At2g47570	Putative 60S ribosomal protein L18-1 OS=Arabidopsis thaliana GN=RPL18A PE=3 SV=3 - [RL181_ARATH]	17.02	5	3	3	4	5.08643e+07	0	Not found in B2	16.5212	17.02	3	4		0			188	20.9805	10.521
A0A1P8AW31	AT3G02540	Rad23 UV excision repair protein family OS=Arabidopsis thaliana GN=RAD23A PE=4 SV=1 - [A0A1P8AW31_ARATH]	4.64	5	2	2	3	4.35878e+07	0	Not found in B2	6.38055	4.64	2	3		0			345	37.2091	4.34814
Q9LK61	At3g13120	30S ribosomal protein S10, chloroplastic OS=Arabidopsis thaliana GN=RPS10 PE=2 SV=1 - [RR10_ARATH]	11.52	1	2	2	2	2.20522e+07	0	Not found in B2	12.0516	11.52	2	2		0			191	20.824	8.83643
A0A1P8B993	AT3G14420	Aldolase-type TIM barrel family protein OS=Arabidopsis thaliana GN=GOX3 PE=1 SV=1 - [A0A1P8B993_ARATH]	7.72	2	1	2	2	1.43142e+07	0	Not found in B2	2.769	7.72	2	2		0			259	28.9602	8.646
O23290	At3g23390	60S ribosomal protein L36a OS=Arabidopsis thaliana GN=RPL36AA PE=3 SV=3 - [RL36A_ARATH]	19.05	2	5	5	6	9.54597e+07	0	Not found in B2	24.4878	19.05	5	6		0			105	12.1175	10.3159
F4JA42	AT3G25690	Hydroxyproline-rich glycoprotein family protein OS=Arabidopsis thaliana GN=CHUP1 PE=1 SV=1 - [F4JA42_ARATH]	3.71	3	3	3	6	5.07381e+06	0	Not found in B2	10.8159	3.71	3	6		0			863	95.1577	8.57275
Q9LJW6	At3g28900	60S ribosomal protein L34-3 OS=Arabidopsis thaliana GN=RPL34C PE=2 SV=1 - [RL343_ARATH]	18.33	1	2	3	5	2.84457e+08	0	Not found in B2	16.625	18.33	3	5		0			120	13.6417	11.3706
P25851	At3g54050	Fructose-1,6-bisphosphatase 1, chloroplastic OS=Arabidopsis thaliana GN=CFBP1 PE=1 SV=2 - [F16P1_ARATH]	11.75	1	4	4	4	1.17629e+07	0	Not found in B2	9.55458	11.75	4	4		0			417	45.1335	5.40186
Q9LZH9	At3g62870	60S ribosomal protein L7a-2 OS=Arabidopsis thaliana GN=RPL7AB PE=2 SV=1 - [RL7A2_ARATH]	12.5	2	3	3	10	2.69076e+07	0	Not found in B2	28.3933	12.5	3	9	3.90649	4.69	1	1	256	29.0163	10.1548
Q9SSS9	At4g09650	ATP synthase subunit delta, chloroplastic OS=Arabidopsis thaliana GN=ATPD PE=1 SV=1 - [ATPD_ARATH]	6.84	1	2	2	2	6.18921e+07	0	Not found in B2	6.13101	6.84	2	2		0			234	25.6527	9.05615
O04378	At4g17730	Syntaxin-23 OS=Arabidopsis thaliana GN=SYP23 PE=1 SV=1 - [SYP23_ARATH]	7.84	3	2	2	2	3.40361e+07	0	Not found in B2	2.62932	7.84	2	2		0			255	28.5869	6.93213
Q9SZD6	AT4g29060	Elongation factor Ts, mitochondrial OS=Arabidopsis thaliana GN=emb2726 PE=2 SV=1 - [Q9SZD6_ARATH]	2.73	2	2	2	2	2.43753e+07	0	Not found in B2	4.45211	2.73	2	2		0			953	103.718	5.0083
Q94B78	At4g33010	Glycine dehydrogenase (decarboxylating) 1, mitochondrial OS=Arabidopsis thaliana GN=GLDP1 PE=1 SV=2 - [GCSP1_ARATH]	3.28	3	2	2	2	1.63549e+07	0	Not found in B2	8.35544	3.28	2	2		0			1037	112.853	6.97607
Q9ZNZ7	At5g04140	Ferredoxin-dependent glutamate synthase 1, chloroplastic/mitochondrial OS=Arabidopsis thaliana GN=GLU1 PE=1 SV=3 - [GLTB1_ARATH]	1.54	2	2	2	2	1.50028e+07	0	Not found in B2	8.73223	1.54	2	2		0			1622	176.64	6.31592
Q9FMD5	At5g16620	Protein TIC 40, chloroplastic OS=Arabidopsis thaliana GN=TIC40 PE=1 SV=1 - [TIC40_ARATH]	4.92	1	2	2	5	3.40173e+07	0	Not found in B2	8.31343	4.92	2	5		0			447	48.8719	5.42725
O04905	At5g26667	UMP-CMP kinase 3 OS=Arabidopsis thaliana GN=UMK3 PE=1 SV=1 - [KCY3_ARATH]	8.91	1	2	2	2	9.47205e+06	0	Not found in B2	4.05383	8.91	2	2		0			202	22.4676	6.01123
P0DKC4	At5g36790	Phosphoglycolate phosphatase 1B, chloroplastic OS=Arabidopsis thaliana GN=PGLP1B PE=1 SV=1 - [PGP1B_ARATH]	9.12	3	3	3	3	5.34195e+07	0	Not found in B2	6.57926	9.12	3	3		0			362	39.7362	7.25439
Q9FI15	At5g44500	Small nuclear ribonucleoprotein-associated protein OS=Arabidopsis thaliana GN=MFC16.18 PE=2 SV=1 - [Q9FI15_ARATH]	8.27	2	2	2	3	8.49317e+06	0	Not found in B2	5.8765	8.27	2	3					254	26.9816	10.7114
Q9FNM0	At5g46020	28 kDa heat/acid-stable phosphoprotein-like protein OS=Arabidopsis thaliana GN=MCL19.6 PE=1 SV=1 - [Q9FNM0_ARATH]	12.2	1	2	2	2	1.61321e+07	0	Not found in B2	11.2543	12.2	2	2					164	18.9657	7.26904
P55228	At5g48300	Glucose-1-phosphate adenylyltransferase small subunit, chloroplastic OS=Arabidopsis thaliana GN=APS1 PE=2 SV=2 - [GLGS_ARATH]	3.85	1	2	2	2	1.01448e+07	0	Not found in B2	4.91343	3.85	2	2		0			520	56.6151	6.56592
Q9FJ09	At5g49310	Importin subunit alpha-5 OS=Arabidopsis thaliana GN=IMPA5 PE=2 SV=1 - [IMPA5_ARATH]	2.31	1	3	3	3	7.01604e+07	0	Not found in B2	8.54589	2.31	3	3					519	57.993	5.43994
A0A1P8BD41	AT5G52840	NADH-ubiquinone oxidoreductase-like protein OS=Arabidopsis thaliana GN=MXC20.6 PE=4 SV=1 - [A0A1P8BD41_ARATH]	14.29	2	2	2	3	3.08578e+07	0	Not found in B2	8.35409	14.29	2	3					119	13.5782	6.68311
Q9FNP8	At5g61170	40S ribosomal protein S19-3 OS=Arabidopsis thaliana GN=RPS19C PE=2 SV=1 - [RS193_ARATH]	13.99	1	3	3	3	3.32908e+07	0	Not found in B2	11.3437	13.99	3	3		0			143	15.6874	10.2134
